# Supplementary material for: Novel Microsynthesis of High-Yield Gold Nanoparticles to Accelerate Research in Biosensing and Other Bioapplications
Source: Biosensors (Basel). 2023 Nov 21;13(12):992. doi: 10.3390/bios13120992 (PMC10742281; doi:10.3390/bios13120992)
Supplement: Supplementary file 1 [file biosensors-13-00992-s001.zip]

Archive with 1 entries (1 files):
- biosensors-2653713-supplementary.pdf
